# Supplementary material for: Fusion-Negative NTRK Overexpression Exhibit Biological Relevance in Colorectal Cancer: Implications for Prediction of Responses to Kinase Inhibitors
Source: Pharmaceuticals (Basel). 2025 Oct 16;18(10):1562. doi: 10.3390/ph18101562 (PMC12567048; doi:10.3390/ph18101562)
Supplement: Supplementary file 1 [file pharmaceuticals-18-01562-s001.zip]

Archive with 1 entries (1 files):
- pharmaceuticals-3914551-supplementary.xlsx
