# Supplementary material for: Fusion-Negative NTRK Overexpression Exhibit Biological Relevance in Colorectal Cancer: Implications for Prediction of Responses to Kinase Inhibitors
Source: Pharmaceuticals (Basel). 2025 Oct 16;18(10):1562. doi: 10.3390/ph18101562 (PMC12567048; doi:10.3390/ph18101562)
Supplement: Supplementary file 1 [file pharmaceuticals-18-01562-s001.zip › pharmaceuticals-3914551-supplementary.xlsx]

## Sheet: Supplementary Materials 1
Clinico-molecular features		NTRK1 Expression
		Low NTRK1 expression	High NTRK1 expression	Total	X2	P Value (X2‎)	FDR (X2‎)	B*	P value*	FDR
Age at Diagnosis	50 years and less	48	44	92	9.241	0.002	0.004	0.56	0.014	0.025
	More than 50 years	284	506	790
	Total	332	550	882
Gender	Male	177	290	467	0.029	0.866	0.866	0.014	0.921	0.921
	Female	155	260	415
	Total	332	550	882
Tumour Location	Right-sided	139	275	414	5.78	0.016	0.023	-0.408	0.005	0.011
	Left-sided	186	262	448
	Total	325	537	862
Tumour Histology	Mucinous Adenocarcinoma	40	93	133	3.675	0.055	0.069	-0.281	0.18	0.245
	Non-mucinous Adenocarcinoma	288	454	742
	Total	328	547	875
Pathological Tumour Stage	pT1 and pT2	80	96	176	5.718	0.017	0.023	0.428	0.015	0.025
	pT3 and pT4	252	454	706
	Total	332	550	882
Pathological Nodal Stage	N0	187	316	503	0.078	0.781	0.837	-0.084	0.563	0.704
	N1-N2	144	234	378
	Total	331	550	881
Pathological Metastasis Stage	M0	239	444	683	6.824	0.009	0.017	-0.484	0.022	0.033
	M1	54	59	113
	Total	293	503	796
Overall Stage	Early stage	147	199	346	5.867	0.015	0.023	-0.041	0.795	0.852
	Late stage	184	351	535
	Total	331	550	881
TP53_mutation	TP53 mutation-negative	133	231	364	1.74	0.187	0.216	-0.049	0.751	0.852
	TP53 mutation-positive	168	240	408
	Total	301	471	772
BRAF mutation	BRAF mutation-negative	277	371	648	23.942	<0.001	<0.001	1.002	<0.001	<0.001
	BRAF mutation-positive	24	100	124
	Total	301	471	772
MSI Status	MSI	25	82	107	10.03	0.002	0.004	-0.895	<0.001	0.001
	MSS	251	387	638
	Total	276	469	745
Molecular Subtypes	Epithelial/CIN	195	217	412	33.086	<0.001	<0.001	1.115	<0.001	<0.001
	Hypermutated/MSI	27	89	116
	Mesenchymal/EMT/GS	36	100	136
	Total	258	406	664
Aneuploidy Score	Low Aneuploidy score	116	270	386	24.333	<0.001	<0.001	-0.716	<0.001	<0.001
	High Aneuploidy score	197	222	419
	Total	313	492	805
Fraction Genome Altered (FGA)	Low FGA	134	267	401	11.075	<0.001	0.003	-0.51	<0.001	0.002
	High FGA	180	221	401
	Total	314	488	802
Tumor Mutation Burden (TMB)	Low TMB	174	213	387	11.633	<0.001	0.002	0.536	<0.001	0.001
	High TMB	127	258	385
	Total	301	471	772
*Binary regression analysis

## Sheet: Supplementary Materials 2
Clinico-molecular features		NTRK2 Expression
		Low NTRK2 expression	High NTRK2 expression	Total	X2	P Value (X2‎)	FDR (X2‎)	B*	P value*	FDR*
Age at Diagnosis	50 years and less	51	41	92	1.214	0.271	0.339	0.189	0.396	0.495
	More than 50 years	390	400	790
	Total	441	441	882
Gender	Male	235	232	467	0.041	0.84	0.84	0.023	0.864	0.864
	Female	206	209	415
	Total	441	441	882
Tumour Location	Right-sided	198	216	414	1.506	0.22	0.3	-0.188	0.172	0.288
	Left-sided	233	215	448
	Total	431	431	862
Tumour Histology	Mucinous Adenocarcinoma	54	79	133	5.609	0.018	0.05	-0.405	0.036	0.077
	Non-mucinous Adenocarcinoma	384	358	742
	Total	438	437	875
Pathological Tumour Stage	pT1 and pT2	96	80	176	1.817	0.178	0.267	0.229	0.178	0.288
	pT3 and pT4	345	361	706
	Total	441	441	882
Pathological Nodal Stage	N0	270	233	503	6.541	0.011	0.041	0.336	0.014	0.053
	N1-N2	170	208	378
	Total	440	441	881
Pathological Metastasis Stage	M0	352	331	683	3.835	0.05	0.094	0.433	0.036	0.077
	M1	47	66	113
	Total	399	397	796
Overall Stage	Early stage	187	159	346	3.837	0.05	0.094	0.131	0.381	0.495
	Late stage	253	282	535
	Total	440	441	881
TP53 mutation	TP53 mutation-negative	173	191	364	2.464	0.116	0.193	-0.191	0.192	0.288
	TP53 Mutation-positive	217	191	408
	Total	390	382	772
BRAF mutation	BRAF mutation-negative	326	322	648	0.071	0.79	0.84	-0.106	0.594	0.657
	BRAF mutation-positive	64	60	124
	Total	390	382	772
MSI Status	MSI	71	36	107	13.7	<0.001	0.002	0.774	<0.001	0.005
	MSS	300	338	638
	Total	371	374	745
Molecular Subtypes	Epithelial/CIN	216	196	412	20.348	<0.001	<0.001	0.217	0.007	0.035
	Hypermutated/MSI	73	43	116
	Mesenchymal/EMT/GS	48	88	136
	Total	337	327	664
Aneuploidy Score	Low Aneuploidy score	174	212	386	12.449	<0.001	0.002	-0.489	<0.001	0.005
	High Aneuploidy score	241	178	419
	Total	415	390	805
Fraction Genome Altered (FGA)	Low FGA	190	211	401	5.436	0.02	0.05	-0.332	0.019	0.071
	High FGA	223	178	401
	Total	413	389	802
Tumor Mutation Burden	Low TMB	199	188	387	0.253	0.615	0.71	0.073	0.613	0.657
	High TMB	191	194	385
	Total	390	382	772
*Binary regression analysis

## Sheet: Supplementary Materials 3
Clinico-molecular features		NTRK3 Expression
		Low NTRK3 expression	High NTRK3 expression	Total	X2	P Value (X2‎)	FDR (X2‎)	B*	P value*	FDR
Age at Diagnosis	50 years and less	41	51	92	1.37	0.242	0.316	-0.371	0.1	0.15
	More than 50 years	403	387	790
	Total	444	438	882
Gender	Male	224	243	467	2.238	0.135	0.203	-0.216	0.115	0.157
	Female	220	195	415
	Total	444	438	882
Tumour Location	Right-sided	230	184	414	9.03	0.003	0.009	0.393	0.005	0.011
	Left-sided	203	245	448
	Total	433	429	862
Tumour Histology	Mucinous Adenocarcinoma	69	64	133	0.159	0.69	0.69	0.173	0.369	0.395
	Non-mucinous Adenocarcinoma	371	371	742
	Total	440	435	875
Pathological Tumour Stage	pT1 and pT2	95	81	176	1.164	0.281	0.324	0.186	0.279	0.322
	pT3 and pT4	349	357	706
	Total	444	438	882
Pathological Nodal Stage	N0	283	220	503	16.132	0.001	0.004	0.538	<0.001	0.001
	N1-N2	161	217	378
	Total	444	437	881
Pathological Metastasis Stage	M0	349	334	683	1.001	0.371	0.398	0.274	0.188	0.235
	M1	52	61	113
	Total	401	395	796
Overall Stage	Early stage	210	136	346	24.163	<0.001	<0.001	0.479	0.002	0.006
	Late stage	234	301	535
	Total	444	437	881
TP53 mutation	TP53 mutation-negative	196	168	364	5.248	0.022	0.055	0.471	0.002	0.006
	TP53 Mutation-positive	186	222	408
	Total	382	390	772
BRAF mutation	BRAF mutation-negative	310	338	648	4.353	0.037	0.079	-0.585	0.004	0.01
	BRAF mutation-positive	72	52	124
	Total	382	390	772
MSI Status	MSI	71	36	107	15.785	<0.001	<0.001	0.826	<0.001	0.002
	MSS	291	347	638
	Total	362	383	745
Molecular Subtypes	Epithelial/CIN_	197	215	412	1.308	0.253	0.316	0.021	0.833	0.833
	Hypermutated/MSI	78	38	116
	Mesenchymal/EMT/GS	50	86	136
	Total	325	339	664
Aneuploidy	Low Aneuploidy score	207	179	386	2.792	0.095	0.158	0.282	0.051	0.096
	High Aneuploidy score	200	219	419
	Total	407	398	805
Fraction Genome Altered (FGA)	Low FGA	217	184	401	3.373	0.066	0.124	0.269	0.062	0.103
	High FGA	191	210	401
	Total	408	394	802
Tumor Mutation Burden	Low Mutation Count	168	219	387	11.442	<0.001	0.004	-0.504	<0.001	0.003
	High Mutation Count	214	171	385
	Total	382	390	772
*Binary regression analysis

## Sheet: Supplementary Materials 4
Clinico-molecular features		NFS1 Score
		NFS1-negative	NFS1-positive	Total	X2	P Value (X2‎)	FDR (X2‎)	B*	P value*	FDR*
Age at Diagnosis	50 years and less	83	4	87	1.869	0.172	0.235	0.753	0.155	0.215
	More than 50 years	654	64	718
	Total	737	68	805
Gender	Male	387	38	425	0.284	0.594	0.594	-0.134	0.6	0.6
	Female	350	30	380
	Total	737	68	805
Tumour Location	Right-sided	358	21	379	8.415	0.004	0.009	0.796	0.004	0.01
	Left-sided	360	46	406
	Total	718	67	785
Tumour Histology	Mucinous Adenocarcinoma	114	3	117	6.242	0.012	0.023	1.36	0.023	0.043
	Non-mucinous Adenocarcinoma	616	65	681
	Total	730	68	798
Pathological Tumour Stage	pT1 and pT2	156	11	167	0.332	0.943	0.415	0.324	0.343	0.396
	pT3 and pT4	581	57	638
	Total	737	68	805
Pathological Nodal Stage	N0	427	37	464	0.317	0.573	0.594	0.15	0.555	0.595
	N1-N2	310	31	341
	Total	737	68	805
Pathological Metastasis Stage	M0	575	49	624	5.464	0.019	0.032	0.701	0.028	0.047
	M1	85	15	100
	Total	660	64	724
Overall Stage	Early stage	309	25	334	0.683	0.408	0.471	0.365	0.185	0.231
	Late stage	428	43	471
	Total	737	68	805
TP53_mutation	TP53 mutation-negative	346	15	361	16.743	<0.001	<0.001	1.157	<0.001	<0.001
	TP53 Mutation-positive	352	50	402
	Total	698	65	763
BRAF mutation	BRAF mutation-negative	577	63	640	8.94	0.003	0.008	-1.84	0.011	0.024
	BRAF mutation-positive	121	2	123
	Total	698	65	763
MSI Status	MSI	102	0	102	10.599	0.001	0.003	**	**	0.003
	MSS	521	55	576
	Total	623	55	678
Molecular Subtypes	Epithelial/CIN	339	49	388	22.219	<0.001	<0.001	-1.126	<0.001	0.002
	Hypermutated/MSI	111	0	111
	Mesenchymal/EMT/GS	111	4	115
	Total	561	53	614
Aneuploidy Score	Low Aneuploidy score	385	1	386	64.292	<0.001	<0.001	4.285	<0.001	<0.001
	High Aneuploidy score	352	67	419
	Total	737	68	805
Fraction Genome Altered (FGA)	Low FGA	390	9	399	40.048	<0.001	<0.001	2.018	<0.001	<0.001
	High FGA	341	59	400
	Total	731	68	799
Tumor Mutation Burden (TMB)	Low TMB	344	38	382	2.003	0.157	0.235	-0.372	0.158	0.215454
	High TMB	354	27	381
	Total	698	65	763
	* Controlling for cohort bias using binary regression analysis

## Sheet: Supplementary Materials 5
Clinico-molecular features		NFS2 Score
		NFS2-negative	NFS2-positive	Total	X2	P Value (X2‎)	FDR (X2‎)	B*	P value*	FDR*
Age at Diagnosis	50 years and less	83	4	87	2.063	0.151	0.2265	0.791	0.135	0.203
	More than 50 years	652	66	718
	Total	735	70	805
Gender	Male	387	38	425	0.068	0.794	0.794	-0.063	0.801	0.801
	Female	348	32	380
	Total	735	70	805
Tumour Location	Right-sided	357	22	379	7.563	0.006	0.013	0.747	0.006	0.018
	Left-sided	360	46	406
	Total	717	68	785
Tumour Histology	Mucinous Adenocarcinoma	114	3	117	6.422	0.011	0.021	1.375	0.022	0.041
	Non-mucinous Adenocarcinoma	615	66	681
	Total	729	69	798
Pathological Tumour Stage	pT1 and pT2	155	12	167	0.605	0.437	0.546	0.249	0.451	0.52
	pT3 and pT4	580	58	638
	Total	735	70	805
Pathological Nodal Stage	N0	425	39	464	0.116	0.733	0.785	0.094	0.71	0.761
	N1-N2	310	31	341
	Total	735	70	805
Pathological Metastasis Stage	M0	575	49	624	5.464	0.019	0.032	0.701	0.028	0.047
	M1	85	15	100
	Total	660	64	724
Overall Stage	Early stage	307	27	334	0.269	0.604	0.697	0.287	0.288	0.36
	Late stage	428	43	471
	Total	735	70	805
TP53_mutation	TP53 mutation-negative	345	16	361	16.179	<0.001	<0.001	1.105	<0.001	0.001
	TP53 Mutation-positive	351	51	402
	Total	696	67	763
BRAF mutation	BRAF mutation-negative	575	65	640	9.372	0.002	0.006	-1.867	0.01	0.025
	BRAF mutation-positive	121	2	123
	Total	696	67	763
MSI Status	MSI	101	1	102	8.6	0.003	0.008	2.409	0.018	0.039
	MSS	520	56	576
	Total	621	57	678
Molecular Subtypes	Epithelial/CIN	338	50	388	20.413	<0.001	<0.001	-1.056	<0.001	0.002
	Hypermutated/MSI	110	1	111
	Mesenchymal/EMT/GS	111	4	115
	Total	559	55	614
Aneuploidy Score	Low Aneuploidy score	384	2	386	62.462	<0.001	<0.001	3.605	<0.001	<0.001
	High Aneuploidy score	351	68	419
	Total	735	70	805
Fraction Genome Altered (FGA)	Low FGA	389	10	399	39.007	<0.001	<0.001	1.931	<0.001	<0.001
	High FGA	340	60	400
	Total	729	70	799
Tumor Mutation Burden (TMB)	Low TMB	344	38	382	1.3	0.254	0.346	-0.295	0.254	0.346
	High TMB	352	29	381
	Total	696	67	763
* Controlling for cohort bias using binary regression analysis

## Sheet: Supplementary Materials 6
Enriched Pathways (NTRK1)	Adjusted P-value	Odds Ratio	Enriched Genes
MAPK signaling pathway	4.81e-06	3.45885	FLT1;CSF1;CACNA1A;FASLG;FGF7;AKT3;FLNC;MAP4K4;PDGFRB;NTRK1;NGFR;DUSP5;MAP3K3;MEF2C;TGFB2;PRKCB;DUSP1;TGFB3;CACNA2D1;NFATC1;NGF;MAPK12;NFKB2;MAPK10;MAPK11;MAPT;PTPN7;MAP3K12
Calcium signaling pathway	1.03e-05	3.63557	PDGFRB;NTRK1;FLT1;PRKCB;NTRK3;PTAFR;PTGER3;CAMK2A;TACR2;ATP2B4;CACNA1A;AVPR1A;ADRB2;NGF;ADCY7;SLC8A1;P2RX7;FGF7;ADRB3;TBXA2R;P2RX2;P2RX1;CASQ1;PLCD4
Rap1 signaling pathway	1.28e-05	3.8215	PDGFRB;NGFR;DOCK4;FLT1;CSF1;PRKCB;ITGB3;ITGB2;ITGAL;NGF;ADCY7;THBS1;MAPK12;GNAO1;TIAM1;MAPK11;FGF7;CNR1;AKT3;PRKD1;TLN1;F2RL3
cAMP signaling pathway	5.98e-05	3.5096	ADCYAP1R1;VIPR2;NPR1;PTGER3;CAMK2A;ATP2B4;NFATC1;ADRB2;GLI1;SSTR2;ADCY7;MAPK10;TIAM1;ADCYAP1;AKT3;ADORA1;PDE4B;VIP;MYL9;HCN2;CNGB1
Relaxin signaling pathway	0.00013	4.26272	MMP1;MMP2;GNG11;ADCY7;MAPK12;RXFP3;COL1A1;GNAO1;MAPK10;MAPK11;COL3A1;COL1A2;GNG7;AKT3;GNB4
PI3K-Akt signaling pathway	0.000165	2.69984	TNXB;FLT1;CSF1;IRS1;ITGB3;LAMA4;FASLG;THBS1;THBS3;FGF7;RELN;GNG7;AKT3;PDGFRB;NTRK1;NGFR;OSM;OSMR;NGF;GNG11;COL1A1;COL1A2;GNB4;COL6A3;COL6A6;SGK1;PIK3AP1
Neurotrophin signaling pathway	0.000193	4.31432	NTRK1;NGFR;MAP3K3;IRS1;NTRK3;CAMK2A;MATK;FASLG;NGF;MAPK12;MAPK10;MAPK11;AKT3;SH2B3
B cell receptor signaling pathway	0.000355	5.06845	LILRA6;LYN;PRKCB;AKT3;NFATC1;LILRA1;LILRB2;LILRA2;LILRB3;PIK3AP1;LILRA5
Chemokine signaling pathway	0.000749	3.14772	CCR1;LYN;PRKCB;STAT2;CXCR5;GNG11;ADCY7;TIAM1;HCK;CCL8;CXCR1;GNG7;AKT3;GNB4;CCL2;CCR3;CCR2
FoxO signaling pathway	0.00128676	3.55643	GABARAPL1;TGFB2;IRS1;TGFB3;PLK2;AGAP2;FASLG;MAPK12;MAPK10;MAPK11;AKT3;S1PR1;SGK1
cGMP-PKG signaling pathway	0.00128676	3.19073	MEF2C;IRS1;NPR1;NPR2;ATP2B4;NFATC1;ADRB2;ADCY7;SLC8A1;RGS2;ADRB3;AKT3;ADORA1;MYL9;CNGB1
C-type lectin receptor signaling pathway	0.00198715	3.81042	MAPK10;MAPK11;EGR2;EGR3;STAT2;AKT3;NFATC1;LSP1;PTGS2;MAPK12;NFKB2
Fc epsilon RI signaling pathway	0.0055235	4.28128	LYN;MAPK10;MAPK11;AKT3;ALOX5AP;FYN;MS4A2;MAPK12
JAK-STAT signaling pathway	0.00701508	2.81197	PDGFRB;IL11;IL10RA;STAT2;FHL1;OSM;IL5RA;LIFR;OSMR;SOCS3;LEP;AKT3;PIM1
Ras signaling pathway	0.00945481	2.39107	PDGFRB;NTRK1;NGFR;FLT1;CSF1;PRKCB;FASLG;NGF;GNG11;ETS1;MAPK10;TIAM1;FGF7;GNG7;AKT3;GNB4
TGF-beta signaling pathway	0.00973963	3.4011	GREM1;TGFB2;AMHR2;TGFB3;BMP8A;LTBP1;THBS1;RGMA;FBN1
Oxytocin signaling pathway	0.0112559	2.72005	GNAO1;RGS2;MEF2C;PRKCB;NPR1;CACNA2D1;NPR2;CAMK2A;NFATC1;PTGS2;MYL9;ADCY7
Phospholipase D signaling pathway	0.0197945	2.58074	PDGFRB;CYTH3;GRM2;CXCR1;AKT3;FYN;AVPR1A;MS4A2;ADCY7;DNM1;AGPAT4
GnRH signaling pathway	0.0251645	3.01817	MAPK10;MAP3K3;MAPK11;PRKCB;MMP2;CAMK2A;ADCY7;MAPK12
Sphingolipid signaling pathway	0.0340094	2.62472	MAPK10;MAPK11;PRKCB;AKT3;ADORA1;S1PR1;FYN;MS4A2;MAPK12

## Sheet: Supplementary Materials 7
Enriched Pathways (NTRK2)	Adjusted P-value	Odds Ratio	Enriched Genes
cAMP signaling pathway	0.0011018	5.47093	GRIA1;TIAM1;GABBR2;ADCYAP1R1;GRIN2A;CAMK2A;ATP1A2;ATP2B2;ATP1B2;PIK3R1
Neurotrophin signaling pathway	0.00210814	6.95763	NGFR;NTRK2;SHC2;SHC3;KIDINS220;CAMK2A;PIK3R1
Ras signaling pathway	0.00413898	4.51857	TIAM1;NGFR;NTRK2;SHC2;GRIN2A;SHC3;PRKCA;PIK3R1;IGF1
ErbB signaling pathway	0.0108663	6.89106	SHC2;SHC3;CAMK2A;PRKCA;PIK3R1
Estrogen signaling pathway	0.0141498	5.06519	GNAO1;GABBR2;SHC2;SHC3;PIK3R1;ESR1
Calcium signaling pathway	0.0141498	3.83699	NTRK2;GRIN2A;GRM5;STIM1;CAMK2A;PRKCA;ATP2B2;CACNA1H
Phospholipase D signaling pathway	0.0170422	4.6702	SHC2;GRM5;SHC3;PRKCA;FYN;PIK3R1
Rap1 signaling pathway	0.0219233	3.82096	GNAO1;TIAM1;NGFR;GRIN2A;PRKCA;PIK3R1;IGF1
Prolactin signaling pathway	0.0242579	6.64983	SHC2;SHC3;PIK3R1;ESR1
PPAR signaling pathway	0.0282495	6.26857	FABP4;ADIPOQ;LPL;PLIN1
AMPK signaling pathway	0.0282495	4.78528	ADIPOQ;PIK3R1;IGF1;PPP2R3A;PPARGC1A
Thyroid hormone signaling pathway	0.0282495	4.74379	PRKCA;ATP1A2;ATP1B2;PIK3R1;ESR1
PI3K-Akt signaling pathway	0.0291436	2.90251	NGFR;NTRK2;VWF;LAMA2;TNR;PRKCA;PIK3R1;IGF1;PPP2R3A
Relaxin signaling pathway	0.0338091	4.43593	GNAO1;SHC2;SHC3;PRKCA;PIK3R1
Insulin signaling pathway	0.0412718	4.1654	SHC2;SHC3;PRKAR1A;PIK3R1;PPARGC1A

## Sheet: Supplementary Materials 8
Enriched Pathways (NTRK3)	Adjusted P-value	Odds Ratio	Enriched Genes
Calcium signaling pathway	1.16e-06	4.78742	PDGFRB;CAMK2B;PDGFRA;PDE1B;NTRK3;CAMK2A;ATP2B2;HTR2A;ADRA1A;RYR3;SLC8A1;CACNA1H;CACNA1G;FGF5;GRIN2A;HTR7;PLCB4;GNAL;ADRB3;P2RX3;PDGFD;CAMK4;PLCG1
PI3K-Akt signaling pathway	8.59e-05	3.27341	PDGFRB;NGFR;PDGFRA;VWF;LAMA2;MAGI2;FN1;TNC;PIK3R1;PPP2R3A;THBS2;PIK3CG;COMP;FGF5;TCL1A;COL4A2;COL4A1;PPP2R2B;PDGFD;AKT3;GNB4;TNR;ITGA7;SOS1
Neurotrophin signaling pathway	0.00131485	4.50023	CAMK2B;NGFR;RPS6KA6;KIDINS220;NTRK3;CAMK4;AKT3;CAMK2A;PIK3R1;PLCG1;SOS1
Phospholipase D signaling pathway	0.00196193	3.90185	PDGFRB;DNM3;PDGFRA;PLCB4;PDGFD;AKT3;PIK3R1;PLCG1;SOS1;DGKI;PIK3CG;ADCY5
Rap1 signaling pathway	0.00373938	3.16329	PDGFRB;NGFR;PDGFRA;MAGI2;PIK3R1;ADCY5;FGF5;GNAO1;GRIN2A;PLCB4;CNR1;PDGFD;AKT3;PLCG1
cAMP signaling pathway	0.00429488	3.06838	CAMK2B;GABBR2;GRIA2;VIPR2;PTCH1;PDE3B;CAMK2A;ATP2B2;PIK3R1;ATP1B2;ADCY5;GRIN2A;CAMK4;AKT3
ErbB signaling pathway	0.00607466	4.56674	CAMK2B;AKT3;CAMK2A;NRG2;PIK3R1;PLCG1;SOS1;PAK3
Relaxin signaling pathway	0.00611788	3.70243	GNAO1;COL3A1;PLCB4;COL4A2;COL4A1;AKT3;GNB4;PIK3R1;SOS1;ADCY5
Ras signaling pathway	0.00683753	2.84082	PDGFRB;NGFR;PDGFRA;PIK3R1;FGF5;GRIN2A;HTR7;PDGFD;AKT3;GNB4;PLCG1;PAK3;SOS1;PLA1A
Apelin signaling pathway	0.0081627	3.46778	GABARAPL1;PLCB4;CAMK4;AKT3;PDE3B;GNB4;SLC8A1;PIK3CG;RYR3;ADCY5
cGMP-PKG signaling pathway	0.00964869	3.10785	PLCB4;ADRB3;KCNMB1;AKT3;PDE3B;ATP2B2;ATP1B2;ADRA1A;SLC8A1;PIK3CG;ADCY5
MAPK signaling pathway	0.0342497	2.20469	PDGFRB;NGFR;PDGFRA;CACNA2D1;CACNA1H;CACNA1G;FGF5;RPS6KA6;PDGFD;AKT3;SOS1;PTPN5;MAP4K4;MAP3K12
Oxytocin signaling pathway	0.0367127	2.72486	GNAO1;CAMK2B;PLCB4;CACNA2D1;CAMK4;CAMK2A;PIK3CG;RYR3;ADCY5
Chemokine signaling pathway	0.0488387	2.41297	PLCB4;CCL21;AKT3;ELMO1;GNB4;PIK3R1;PLCG1;SOS1;PIK3CG;ADCY5
Estrogen signaling pathway	0.0488387	2.7186	GNAO1;GABBR2;PLCB4;AKT3;PIK3R1;SOS1;ESR1;ADCY5

## Sheet: Supplementary Materials 9
List of cancer signalling pathways commonly enriched in the NTRK-high subsets
NTRK1-High	NTRK1-High|NTRK2-High
B cell receptor signaling pathway	Prolactin signaling pathway
C-type lectin receptor signaling pathway
Fc epsilon RI signaling pathway	NTRK1-High|NTRK3-High
Retrograde endocannabinoid signaling	MAPK signaling pathway
TGF-beta signaling pathway	Chemokine signaling pathway
JAK-STAT signaling pathway	cGMP-PKG signaling pathway
GnRH signaling pathway	Oxytocin signaling pathway
NTRK2-High	NTRK2-High|NTRK3-High
PPAR signaling pathway	ErbB signaling pathway
AMPK signaling pathway	Estrogen signaling pathway
Thyroid hormone signaling pathway
Insulin signaling pathway	NTRK1-High|NTRK2-High|NTRK3-High
	Rap1 signaling pathway
NTRK3-High	Calcium signaling pathway
Apelin signaling pathway	Relaxin signaling pathway
	Neurotrophin signaling pathway
	cAMP signaling pathway
	PI3K-Akt signaling pathway
	Ras signaling pathway
	Phospholipase D signaling pathway

## Sheet: Supplementary Materials 10
Enriched Pathways (NFS1)	Adjusted P-value	Odds Ratio	Enriched Genes
Rap1 signaling pathway	1.50796e-09	4.99504	FLT1;ITGB3;CTNND1;FGF1;ADCY5;GRIN2A;FGF7;CDH1;PDGFD;AKT3;PLCG1;PDGFRB;NGFR;PDGFRA;ANGPT4;ANGPT1;HGF;F2R;IGF1;NGF;GRIN2B;GNAO1;PLCB4;PIK3CA;RAPGEF1;RAPGEF2;PRKD1;TLN1;RAPGEF5;MET
Ras signaling pathway	3.95169e-08	4.26964	FLT1;FGF1;ETS2;GRIN2A;FGF7;HTR7;PDGFD;AKT3;ABL1;PLCG1;PAK3;PDGFRB;NGFR;PDGFRA;ANGPT4;ANGPT1;HGF;GAB1;IGF1;GAB2;NGF;GRIN2B;MAPK10;PIK3CA;RASA1;NF1;RAPGEF5;MET;PLA1A
Calcium signaling pathway	7.65497e-08	4.10604	FLT1;PTGER3;CACNA1D;HTR2A;FGF1;ADRA1A;SLC8A1;CACNA1H;CACNA1G;EDNRA;GRIN2A;FGF7;EDNRB;HTR7;PDGFD;PLCG1;PDGFRB;PDGFRA;HGF;NTRK3;TNNC2;F2R;ATP2B4;NGF;PLCB4;STIM1;GDNF;CASQ1;MET
PI3K-Akt signaling pathway	9.61168e-08	3.40034	TNXB;FLT1;IRS1;YWHAB;ITGB3;LAMA4;FGF1;IL2RG;THBS2;COMP;FGF7;RELN;PDGFD;AKT3;TNR;PDGFRB;NGFR;PDGFRA;ANGPT4;ANGPT1;PDPK1;HGF;F2R;IGF1;OSMR;NGF;PTK2;COL1A1;COL1A2;COL4A2;PIK3CA;COL4A1;COL6A1;COL6A3;MET;ITGA9
cAMP signaling pathway	1.04086e-07	4.25946	GRIA1;GRIA2;ADCYAP1R1;VIPR2;NPR1;PTGER3;PDE3B;CACNA1D;ATP1A2;GLI1;ADCY5;EDNRA;GRIN2A;MC2R;AKT3;CNGA3;PTCH1;F2R;ATP2B4;ATP1B2;GRIN2B;MAPK10;ADCYAP1;PIK3CA;VIP;MYL9;CFTR
MAPK signaling pathway	4.20581e-07	3.52282	FLT1;CACNA1D;FGF1;CACNA1H;CACNA1G;RPS6KA6;FGF7;RPS6KA2;PDGFD;AKT3;CACNG4;PDGFRB;NGFR;MAP3K3;PDGFRA;ANGPT4;TGFB2;HSPA1L;ANGPT1;CACNA2D1;HGF;NFATC3;IGF1;NGF;MAPK8IP1;MAPK10;RASA1;NF1;RAPGEF2;MET;PTPN5
Neurotrophin signaling pathway	9.76199e-06	4.91539	NGFR;MAP3K3;IRS1;PDPK1;KIDINS220;SORT1;NTRK3;GAB1;NGF;MAPK10;RPS6KA6;PIK3CA;RPS6KA2;AKT3;ABL1;RAPGEF1;PLCG1
cGMP-PKG signaling pathway	0.000237653	3.55958	IRS1;NPR1;PDE3B;NFATC3;ATP2B4;CACNA1D;ATP1A2;ATP1B2;ADRA1A;SLC8A1;ADCY5;EDNRA;EDNRB;PLCB4;AKT3;MYL9;MEF2D;PRKG1
Phospholipase D signaling pathway	0.000532766	3.56378	PDGFRB;PDGFRA;F2R;GAB1;GAB2;ADCY5;DNM3;CYTH3;PLCB4;PIK3CA;PDGFD;AKT3;GRM8;PLCG1;MS4A2;DGKI
ErbB signaling pathway	0.00148233	4.35035	MAPK10;PIK3CA;AKT3;NCK2;GAB1;ABL1;CBLB;PLCG1;CBL;PAK3;PTK2
Wnt signaling pathway	0.00151861	3.13319	RNF43;TLE2;TCF7L1;WNT2B;TCF7;NFATC3;FZD8;CXXC4;MAPK10;SFRP4;SFRP1;VANGL2;PLCB4;APC;DAAM2;SFRP5
TGF-beta signaling pathway	0.00275584	3.87681	GREM1;GREM2;TGFB2;CHRD;BMP8A;INHBA;LTBP1;DCN;THSD4;RGMA;FBN1
Relaxin signaling pathway	0.00338593	3.28263	MMP2;ADCY5;COL1A1;GNAO1;MAPK10;COL3A1;EDNRB;COL1A2;PLCB4;COL4A2;PIK3CA;COL4A1;AKT3
Insulin signaling pathway	0.0052781	3.06957	PYGB;PTPN1;IRS1;PDPK1;PDE3B;CBLB;SORBS1;CBL;MAPK10;PPP1R3C;PIK3CA;AKT3;RAPGEF1
Thyroid hormone signaling pathway	0.0129653	2.92112	SLCO1C1;PLCB4;PIK3CA;PDPK1;ITGB3;AKT3;ATP1A2;ATP1B2;PLCG1;ESR1;MED13L
Fc epsilon RI signaling pathway	0.0322419	3.34035	MAPK10;PIK3CA;PDPK1;AKT3;GAB2;PLCG1;MS4A2
T cell receptor signaling pathway	0.0336976	2.76115	MAPK10;PIK3CA;PDPK1;AKT3;NFATC3;NCK2;CBLB;PLCG1;PAK3
Hedgehog signaling pathway	0.041914	3.48977	SCUBE2;PTCH1;BOC;PTCH2;IHH;GLI1
Enriched Pathways (NFS2)	Adjusted P-value	Odds Ratio	Enriched Genes
Rap1 signaling pathway	1.53844e-09	4.98698	FLT1;ITGB3;CTNND1;FGF1;ADCY5;GRIN2A;FGF7;CDH1;PDGFD;AKT3;PLCG1;PDGFRB;NGFR;PDGFRA;ANGPT4;ANGPT1;HGF;F2R;IGF1;NGF;GRIN2B;GNAO1;PLCB4;PIK3CA;RAPGEF1;RAPGEF2;PRKD1;TLN1;RAPGEF5;MET
Ras signaling pathway	4.05716e-08	4.26276	FLT1;FGF1;ETS2;GRIN2A;FGF7;HTR7;PDGFD;AKT3;ABL1;PLCG1;PAK3;PDGFRB;NGFR;PDGFRA;ANGPT4;ANGPT1;HGF;GAB1;IGF1;GAB2;NGF;GRIN2B;MAPK10;PIK3CA;RASA1;NF1;RAPGEF5;MET;PLA1A
PI3K-Akt signaling pathway	1.11588e-07	3.3948	TNXB;FLT1;IRS1;YWHAB;ITGB3;LAMA4;FGF1;IL2RG;THBS2;COMP;FGF7;RELN;PDGFD;AKT3;TNR;PDGFRB;NGFR;PDGFRA;ANGPT4;ANGPT1;PDPK1;HGF;F2R;IGF1;OSMR;NGF;PTK2;COL1A1;COL1A2;COL4A2;PIK3CA;COL4A1;COL6A1;COL6A3;MET;ITGA9
cAMP signaling pathway	1.18455e-07	4.25261	GRIA1;GRIA2;ADCYAP1R1;VIPR2;NPR1;PTGER3;PDE3B;CACNA1D;ATP1A2;GLI1;ADCY5;EDNRA;GRIN2A;MC2R;AKT3;CNGA3;PTCH1;F2R;ATP2B4;ATP1B2;GRIN2B;MAPK10;ADCYAP1;PIK3CA;VIP;MYL9;CFTR
Calcium signaling pathway	2.592e-07	3.93305	FLT1;PTGER3;CACNA1D;HTR2A;FGF1;SLC8A1;CACNA1H;CACNA1G;EDNRA;GRIN2A;FGF7;EDNRB;HTR7;PDGFD;PLCG1;PDGFRB;PDGFRA;HGF;NTRK3;TNNC2;F2R;ATP2B4;NGF;PLCB4;STIM1;GDNF;CASQ1;MET
MAPK signaling pathway	1.53188e-06	3.3853	FLT1;CACNA1D;FGF1;CACNA1H;CACNA1G;RPS6KA6;FGF7;RPS6KA2;PDGFD;AKT3;CACNG4;PDGFRB;NGFR;MAP3K3;PDGFRA;ANGPT4;TGFB2;ANGPT1;CACNA2D1;HGF;NFATC3;IGF1;NGF;MAPK8IP1;MAPK10;RASA1;NF1;RAPGEF2;MET;PTPN5
Neurotrophin signaling pathway	9.88935e-06	4.90761	NGFR;MAP3K3;IRS1;PDPK1;KIDINS220;SORT1;NTRK3;GAB1;NGF;MAPK10;RPS6KA6;PIK3CA;RPS6KA2;AKT3;ABL1;RAPGEF1;PLCG1
Phospholipase D signaling pathway	0.0005698	3.55815	PDGFRB;PDGFRA;F2R;GAB1;GAB2;ADCY5;DNM3;CYTH3;PLCB4;PIK3CA;PDGFD;AKT3;GRM8;PLCG1;MS4A2;DGKI
cGMP-PKG signaling pathway	0.000674282	3.32884	IRS1;NPR1;PDE3B;NFATC3;ATP2B4;CACNA1D;ATP1A2;ATP1B2;SLC8A1;ADCY5;EDNRA;EDNRB;PLCB4;AKT3;MYL9;MEF2D;PRKG1
ErbB signaling pathway	0.00149147	4.34352	MAPK10;PIK3CA;AKT3;NCK2;GAB1;ABL1;CBLB;PLCG1;CBL;PAK3;PTK2
Wnt signaling pathway	0.00153265	3.12824	RNF43;TLE2;TCF7L1;WNT2B;TCF7;NFATC3;FZD8;CXXC4;MAPK10;SFRP4;SFRP1;VANGL2;PLCB4;APC;DAAM2;SFRP5
TGF-beta signaling pathway	0.00276937	3.87072	GREM1;GREM2;TGFB2;CHRD;BMP8A;INHBA;LTBP1;DCN;THSD4;RGMA;FBN1
Relaxin signaling pathway	0.00340208	3.27746	MMP2;ADCY5;COL1A1;GNAO1;MAPK10;COL3A1;EDNRB;COL1A2;PLCB4;COL4A2;PIK3CA;COL4A1;AKT3
Insulin signaling pathway	0.00530975	3.06474	PYGB;PTPN1;IRS1;PDPK1;PDE3B;CBLB;SORBS1;CBL;MAPK10;PPP1R3C;PIK3CA;AKT3;RAPGEF1
Thyroid hormone signaling pathway	0.013567	2.91654	SLCO1C1;PLCB4;PIK3CA;PDPK1;ITGB3;AKT3;ATP1A2;ATP1B2;PLCG1;ESR1;MED13L
Fc epsilon RI signaling pathway	0.0322429	3.33514	MAPK10;PIK3CA;PDPK1;AKT3;GAB2;PLCG1;MS4A2
T cell receptor signaling pathway	0.0337469	2.75683	MAPK10;PIK3CA;PDPK1;AKT3;NFATC3;NCK2;CBLB;PLCG1;PAK3
Hedgehog signaling pathway	0.0418743	3.48434	SCUBE2;PTCH1;BOC;PTCH2;IHH;GLI1

[truncated: 5 more sheets: Supplementary Materials 11, Supplementary Materials 12, Supplementary Materials 13, Supplementary Materials 14, Supplementary Materials 15]
